# Supplementary material for: Interspecies evaluation of a physiologically based pharmacokinetic model to predict the biodistribution dynamics of dendritic nanoparticles
Source: PLoS One. 2023 May 17;18(5):e0285798. doi: 10.1371/journal.pone.0285798 (PMC10191279; doi:10.1371/journal.pone.0285798)
Supplement: S2 File — (M) [file pone.0285798.s002.m]

function dAdt = NPmodel(t,A,parameters)
                                                                                                                                                                                                                                                                                                         
%%%%%%%%%%%%%%%%%%
% variable guide %
%%%%%%%%%%%%%%%%%%
% A(1)  NP concentration in plasma
% A(2)  NP concentration in tumor
% A(3)  NP concentration in rest
% A(4)  NP concentration in liver
% A(5)  NP concentration in spleen
% A(6)  API concentration in plasma
% A(7)  API concentration in tumor
% A(8)  API concentration in rest
% A(9)  API concentration in liver 
% A(10) API concentration in spleen

%%%%%%%%%%%%%%
% parameters %
%%%%%%%%%%%%%%

%%%% API parameters
QTP    = parameters(1);
QPLO    = parameters(2);
QPR    = parameters(3);
QPS    = parameters(4);
VB     = parameters(5);
VT     = parameters(6);
VL     = parameters(7);
VR     = parameters(8);
VS     = parameters(9);
CL     = parameters(10);
KPT    = parameters(11);
H      = parameters(12);
VP     = parameters(13);
BPR    = parameters(14);
KPBC   = parameters(15);
TRM    = parameters(16);

%%%% NP parameters

NPT      = parameters(17);
NPL      = parameters(18);
NPR      = parameters(19);
NPS      = parameters(20);
V1       = parameters(21);
V2       = parameters(22); 
V3       = parameters(23);
V5       = parameters(24);
V4       = parameters(25);
KREL     = parameters(26);
KRLV     = parameters(27);
KRLT     = parameters(28);
KRLS     = parameters(29);
KNPL     = parameters(30);
KNPT     = parameters(31);
KNPS     = parameters(32);
TMAXL    = parameters(33);
IC50L    = parameters(34);
PTL      = parameters(35);
TMAXS    = parameters(36);
IC50S    = parameters(37);
PTS      = parameters(38);
Vvliver  = parameters(39);
Vvtumor  = parameters(40); 
Vvspleen = parameters(41);

infusion_dose= parameters(42);
infusion_duration= parameters(43);
%%%%defined variables%%%

QPLI= QPLO-QPS;
CB= A(6)/VB*1000;
KPL= TMAXL/(IC50L+CB) + PTL;
KPS= TMAXS/(IC50S+CB) + PTS;

%%%%%%%%%%%%%%%%%
%      ODEs     %
%%%%%%%%%%%%%%%%%

dA1      =  infusion_dose*(heaviside(t)-heaviside(t-infusion_duration)) -NPT*(A(1)/V1 -  A(2)/V2/KNPT)  -NPL*(A(1)/V1 - A(3)/V3/KNPL)-NPR*(A(1)/V1 - A(4)/V4)-NPS*(A(1)/V1 -A(5)/V5/KNPS)- KREL*A(1);
dA2      = NPT*(A(1)/V1 -  A(2)/V2/KNPT) -KRLT*A(2);
dA3      = NPL*(A(1)/V1 -  A(3)/V3/KNPL) -KRLV*A(3);
dA4      = NPR*(A(1)/V1 -  A(4)/V4) -KREL*A(4);
dA5      = NPS*(A(1)/V1 -  A(5)/V5/KNPS)- KRLS*A(5);
dA6      = -QTP*(A(6)/VB - A(7)/VT/KPT) -QPLI*(A(6)/VB) + QPLO*(A(8)/VL/KPL) -QPR*(A(6)/VB - A(9)/VR)  -QPS*A(6)/VB +KREL*A(1);
dA7      = QTP*(A(6)/VB - A(7)/VT/KPT) + KRLT*A(2);
dA8      = QPLI*(A(6)/VB) - QPLO*(A(8)/VL/KPL) - (CL/VL)*A(8)/KPL + QPS*A(10)/VS/KPS +KRLV*A(3);
dA9      = QPR*(A(6)/VB - A(9)/VR) +KREL*A(4);
dA10     = QPS*(A(6)/VB - A(10)/VS/KPS) +KRLS*A(5);	


%%%%%%%%%%%%%%%
%    System   %
%%%%%%%%%%%%%%%
dAdt = [dA1;dA2;dA3;dA4;dA5;dA6;dA7;dA8;dA9;dA10];

end
