# Supplementary material for: Interspecies evaluation of a physiologically based pharmacokinetic model to predict the biodistribution dynamics of dendritic nanoparticles
Source: PLoS One. 2023 May 17;18(5):e0285798. doi: 10.1371/journal.pone.0285798 (PMC10191279; doi:10.1371/journal.pone.0285798)
Supplement: S3 File — (M) [file pone.0285798.s003.m]

clear vars all; clear all;close all

species =2;
% species =1 is mouse
% species =2 is rat
% species =3 is dog
% species =4 is human

if species ==1
    dose = 10; % mouse
   infusion_duration=0.01;
     
elseif species ==2
     dose=55;
 infusion_duration=0.5;
 
elseif species ==3 % Dog
     dose=12;
     infusion_duration= 3;
elseif species ==4 % Human
     dose=10;
     infusion_duration= 3;
        
end

 infusion_dose= dose/infusion_duration;

    
%%%%%%%%%%%%%%%%%%%%%%
%     parameters     %
%%%%%%%%%%%%%%%%%%%%%%
KPT = 2.1;
Hem = 0.45;
%%% Mouse
BW_mouse=0.02 ; % Kg
fup_mouse = 0.0003 ; % 
QPT = 0*0.0022337;  % No tumor flow
QPLO_mouse =  9.12;
QPR_mouse=0.015265;
QPS_mouse = 14.88/1000/BW_mouse;
VB_mouse = 0.33937 ;
VL_mouse =0.065;
VR_mouse =  0.10923;
VS_mouse = 0.1/1000/BW_mouse; 
CL_mouse = 2.3;% 1 (prev paper) ; 1.7 (pred) ; 2.3 (NCA)
KPT_mouse = KPT ; 
Hem_mouse = Hem; 
BPR_mouse = 0.84;
fuBl_mouse = fup_mouse/BPR_mouse; 

BMAXL_mouse =  49.649; 
PTL_mouse=0.75973;
BMAXS_mouse = 125.91;
PTS_mouse = 0.16919;
KDL = 0.59915 ; 
KDS = 0.63238 ; 
NPL_mouse = 0.00029801;                                            %NPL
NPR_mouse= 0.0;                                                    %NPR
NPS_mouse = 1.9732e-05 ;                                           %NPS
V1_mouse = 0.085;                                                  %V1
KNPL_mouse = 0.89999;

%%% RAT
BW_rat = 0.25 ;% Kg 
fup_rat = 0.0006 ; % 
QPLO_rat = 5.4 ;%
QPS_rat = 0.15 ;%
VL_rat = 0.078 ;
VS_rat = 0.0052 ;
CL_rat = 2.1 ; % 2.1 (NCA) ; 2.8 (Pred) 
KPT_rat = KPT ; 
Hem_rat = Hem; 
BPR_rat = 0.84;
fuBl_rat = fup_rat/BPR_rat; 
V1_rat = 0.054;

%%% DOG
 BW_dog = 10;% Kg
 fup_dog = 0.0006;
 QPLO_dog = 3.3; 
 QPS_dog = 0.15;
 VL_dog =0.048;
 VS_dog = 0.0036; 
 CL_dog = 1.5 ; % 1.5 (NCA); 2.5 (pred) 
 KPT_dog = KPT ;
 Hem_dog = Hem; 
 BPR_dog = 0.971;
 fuBl_dog = fup_dog/BPR_dog; 
 V1_dog = 0.09;
 
 %%% Human
 BW_human= 70;% Kg
 fup_human= 0.0003;
 QPLO_human = 1.2429 ;  %--> L/h/kg 
 QPS_human = 0.066;
 VL_human =  0.0241; 
 VS_human =  0.0027 ;
 CL_human = 5.4/1000*60 ;%  --> L/h/kg
 KPT_human = KPT ;
 Hem_human = Hem; 
 BPR_human = 0.766;
 fuBl_human = fup_human/BPR_human; 
 V1_human = 0.0743;  

 % API parameters 
if species==1 
parameters(1)= 0*QPT;
parameters(2) = QPLO_mouse ;                                            %QPLO
parameters(3) = QPR_mouse;                                              %QPR
parameters(4) =QPS_mouse ;                                              %QPS
parameters(5) =VB_mouse  ;                                              %VB
parameters(6) = 0.02;                                                   %VT tumor compartment not use in model
parameters(7) =VL_mouse;                                                %VL
parameters(8) = VR_mouse;                                               %VR
parameters(9) = VS_mouse;                                               %VS
parameters(10) = CL_mouse;                                              %CL
parameters(11) = KPT_mouse ;                                            %KPT
parameters(12) = Hem_mouse;                                             %H
parameters(13) = parameters(5)*(1-parameters(12));                      %VP=VB*(1-H)
parameters(14) = BPR_mouse;                                             %BPR

elseif species==2
parameters(1)= 0*QPT;
parameters(2) = QPLO_rat;                                                %QPLO
parameters(3) =  0.0072;                                                 %QPR
parameters(4) = QPS_rat ;                                                %QPS
parameters(5) =  0.6787;                                                 %VB
parameters(6) = 0.02;                                                    %VT
parameters(7) = VL_rat;                                                  %VL
parameters(8) =  0.2185;                                                 %VR
parameters(9) = VS_rat         ;                                         %VS
parameters(10) = CL_rat ;%                                               %CL
parameters(11) = KPT_rat ;                                               %KPT
parameters(12) = Hem_rat;                                                %H
parameters(13) = parameters(5)*(1-parameters(12));                       %VP=VB*(1-H)
parameters(14) = BPR_rat;                                                %BPR

elseif species==3
parameter(1)  = 0*QPT; 
parameters(2) = QPLO_dog;                                            %QPLO
parameters(3) =   0.0024;                                            %QPR
parameters(4) = QPS_dog;                                             %QPS
parameters(5) =   0.5872 ;                                           %VB
parameters(6) = 0.02;                                                %VT
parameters(7) = VL_dog;                                              %VL
parameters(8) =   0.1890;                                    	     %VR
parameters(9) = VS_dog;                                              %VS
parameters(10) = CL_dog;                                             %CL
parameters(11) = KPT_dog ;                                           %KPT
parameters(12) = Hem_dog;                                            %H
parameters(13) = parameters(5)*(1-parameters(12));                   %VP=VB*(1-H)
parameters(14) = BPR_dog;      

elseif species==4
parameter(1)  = 0*QPT; 
parameters(2) = QPLO_human;%                                               %QPLO
parameters(3) =  0.0013;                                                   %QPR
parameters(4) = QPS_human;                                                 %QPS
parameters(5) = 0.3722 ;                                                   %VB
parameters(6) = 0.02;                                                      %VT
parameters(7) = VL_human     ;                                             %VL
parameters(8) =   0.1198;                                        	       %VR
parameters(9) = VS_human;                                                  %VS
parameters(10) = CL_human;%                         %CL
parameters(11) = KPT_human ;                                                %KPT
parameters(12) = Hem_human;                                                  %H
parameters(13) = parameters(5)*(1-parameters(12));                      %VP=VB*(1-H)
parameters(14) = BPR_human;  
end

parameters(15) = (parameters(14)-1+parameters(12))/parameters(12);      %KPBC= ((BPR-1+H)/H)
parameters(16) = (parameters(12)*parameters(15) + (1-parameters(12)));  %TRM= (H*KPBC + (1-H))


%%%%%%NP Parameters%%%%%
parameters(17) = 0;                                               %NPT no tumor involvement 
if species==1
parameters(18) = NPL_mouse;                                         %NPL
parameters(19) = NPR_mouse;                                         %NPR
parameters(20) = NPS_mouse;                                         %NPS
parameters(21) = V1_mouse;                                          %V1
elseif species==2
parameters(18) = NPL_mouse*(QPLO_rat/QPLO_mouse);                       %NPL
parameters(19) = 0.0;                                                   %NPR
parameters(20) = NPS_mouse*(QPS_rat/QPS_mouse);                         %NPS
parameters(21)=V1_rat;                                                  %V1
elseif species==3
parameters(18) =NPL_mouse*(QPLO_dog/QPLO_mouse) ;                       %NPL
parameters(19) = 0.0;                                                   %NPR
parameters(20) = NPS_mouse*(QPS_dog/QPS_mouse);                         %NPS
parameters(21)=  V1_dog;    
elseif species==4
parameters(18) =NPL_mouse*(QPLO_human/QPLO_mouse) ;                     %NPL
parameters(19) = 0.0;                                                   %NPR
parameters(20) = NPS_mouse*(QPS_human/QPS_mouse);                       %NPS
parameters(21)=  V1_human;   %V1
end

parameters(22) = parameters(6);                                         %V2=VT
parameters(23) = parameters(7);                                         %V3=VL
parameters(24) = parameters(9);                                         %V5=VS

parameters(25) = 1-parameters(21)-parameters(23)-parameters(9);         %V4=1-V1-V3-V5
parameters(26) = 0.1246  ;                                              %KREL
parameters(27)= 0.016374 ;                                              %KRLV
parameters(28)=  0.0 ;                                                  %KRLT tumor compartment not used
parameters(29)= 0.0063168;                                              %KRLS

if species==1
parameters(30)=KNPL_mouse ;                                             %KNPL
elseif species==2
parameters(30)=1.8 ;                                                    %KNPL
elseif species==3
parameters(30)=1.557 ;                                                  %KNPL
elseif species==4
parameters(30)=0.9869 ; 
end

parameters(31)= 0.2 ;                                              %KNPT not used
parameters(32)= 1000;                                              %KNPS


if species==1
parameters(33)= BMAXL_mouse  ;                                     %BMAXL
parameters(34)= KDL ;                                              %KDL
parameters(35)=  PTL_mouse    ;                                    %PTL
parameters(36)= BMAXS_mouse ;                                      %BMAXS
parameters(37)= KDS ;                                              %KDS
parameters(38)= PTS_mouse;                                         %PTS

elseif species==2
parameters(33)= 99 ;                                                 %BMAXL
parameters(34)= KDL ;                                                %KDL
parameters(35)= 1.51    ;                                            %PTL
parameters(36)= 251.8 ;                                              %BMAXS
parameters(37)= KDS ;                                                %KDS
parameters(38)= 0.3384 ;                                             %PTS

elseif species==3
parameters(33)= 85.9 ;                                           %BMAXL
parameters(34)= KDL;                                             %KDL
parameters(35)= 1.31   ;                                         %PTL
parameters(36)= 217.84;                                          %BMAXS
parameters(37)= KDS;                                             %KDS
parameters(38)= 0.292 ;                                          %PTS

elseif species==4
parameters(33)= 54.4;                                             %BMAXL
parameters(34)= KDL ;                                             %KDL
parameters(35)=  0.83  ;                                          %PTL
parameters(36)= 138;                                              %BMAXS
parameters(37)= KDS ;                                             %KDS
parameters(38)= 0.1855 ; 
end

parameters(39)= 0.10739 ;                                                %Vvliver
parameters(40)= 0.0 ;                                                    %Vvtumor
parameters(41)= 0.055634 ;                                                %Vvspleen


parameters(42)= infusion_dose ;
parameters(43) =infusion_duration ;

%%%%%%%%%%%%%%%%%%%%%%
% initial conditions %
%%%%%%%%%%%%%%%%%%%%%%

 A(1)=0  ;   %NP concentration in plasma 
 A(2)=0;    %NP concentration in tumor
 A(3)=0;    %NP concentration in rest
 A(4)=0;    %NP concentration in liver
 A(5)=0;    %NP concentration in spleen
 A(6)=0;    %API concentration in plasma 
 A(7)=0;    %API concentration in ltumor
 A(8)=0;    %API concentration in rest
 A(9)=0;    %API concentration in liver 
 A(10)=0;   %API concentration in spleen

 
initial_conditions = A;

%%% Model simulations:
timespan = [0 0.1 0.2 0.33 0.4:0.1:24*7]; %
[t1,A1] = ode23(@(t1, A1) NPmodel(t1, A1, parameters), timespan, initial_conditions);
A=A1;
t=timespan; 


%%% define compartment concentrations

for i= 1:length(t)
    
    C_NBL(i) = A(i,1)/parameters(21)*1000;                     % NP BLOOD ng/ml
    C_NP (i) = A(i,1)/parameters(21) *1000/(1-parameters(12)); % NP PLASMA ng/ml
    C_NT (i) = A(i,2)/parameters(22)*1000;                     % NP TUMOR ng/ml
    C_NL (i) = A(i,3)/parameters(23)*1000;                     % NP LIVER ng/ml
    C_NS (i) = A(i,5)/parameters(24)*1000;                     % NP SPLEEN ng/ml

    C_DBL(i) = A(i,6)/parameters(5)*1000;                     % Released BLOOD ng/ml
    C_DP (i) = A(i,6)/parameters(5)*1000/parameters(16);      % Released PLASMA ng/ml
    C_DT (i) = A(i,7)/parameters(6)*1000;                     % Released TUMOR ng/ml
    C_DL (i) = A(i,8)/parameters(7)*1000;                     % Released LIVER  ng/ml
    C_DS (i) = A(i,10)/parameters(9)*1000;                    % Released SPLEEN ng/ml
    
    
    Ctotal_Plasma(i) = (C_NP(i) + C_DP(i));
    Ctotal_Blood (i) = (C_NBL(i) + C_DBL(i));
    Ctotal_Tumor (i) = (C_NT(i) + C_DT(i) + Ctotal_Blood(i)*parameters(40));
    Ctotal_Liver (i) = (C_NL(i) + C_DL(i) + Ctotal_Blood(i)*parameters(39));
    Ctotal_Spleen(i) = (C_NS(i) + C_DS(i) + Ctotal_Blood(i)*parameters(41));
       
end

%
